# Supplementary material for: A Honeycomb-like Ammonium-Ion Fiber Battery with High and Stable Performance for Wearable Energy Storage
Source: Polymers (Basel). 2022 Oct 3;14(19):4149. doi: 10.3390/polym14194149 (PMC9573061; doi:10.3390/polym14194149)
Supplement: Supplementary file 1 [file polymers-14-04149-s001.zip]

Archive with 1 entries (1 files):
- polymers-1908161-supplementary.pdf
